# Supplementary material for: Population-Based Study on the All-Cause and Cause-Specific Risks of Mortality among Long-Term Opioid Analgesics Users without Cancer in Taiwan
Source: Healthcare (Basel). 2021 Oct 20;9(11):1402. doi: 10.3390/healthcare9111402 (PMC8625753; doi:10.3390/healthcare9111402)
Supplement: Supplementary file 1 [file healthcare-09-01402-s001.zip]

Archive with 1 entries (1 files):
- healthcare-1394626-supplementary.pdf
